# Supplementary material for: The spatial extent of tauopathy on [18F]MK-6240 tau PET shows stronger association with cognitive performances than the standard uptake value ratio in Alzheimer’s disease
Source: Eur J Nucl Med Mol Imaging. 2024 Jan 17;51(6):1662–74. doi: 10.1007/s00259-024-06603-2 (PMC11043108; doi:10.1007/s00259-024-06603-2)
Supplement: Supplementary file 2 — Supplementary file2 (XLSX 27 KB) [file 259_2024_6603_MOESM2_ESM.xlsx]

## Sheet: Feuil1
	Clinical diagnosis (1CNamy-; 2 preAD; 3proAD; 4ADdem)	EOT Braak 1-2	EOT Braak 3-4	EOT Braak 5-6	EOT Braak≤6	EOT Braak ≤4	SUVr Braak 1-2	SUVr Braak 3-4	SUVr Braak 5-6	SUVr Braak≤6	SUVr Braak≤4		Centiloid value (y= 121.42SUVr - 121.16)				MMSE	MEMORY_Composite	LANGUAGE_Composite	EXECUTIVE_Composite	VISUOSPATIAL_Composite	GLOBAL_COGNITIVE_Composite						SUV cerebellum	Gender (M=0; F=1)	Education_NSC	AGE_cog_assessment	APOE genotype	E4+
P14	1	0.285987	1.31065	0.352328	0.66156	1.23439	0.69	0.76	0.7	0.72	0.76		-121.16				29	-0.52	0.61	0.44	0.16	0.18						0.7664	1	3	60
P23	1	3.16957	6.93756	12.326	10.4805	6.69275	0.82	0.92	0.94	0.93	0.91		9.9736				30	0.01	0.17	0.52	0.08	0.2						0.5458	0	3	58	34	1
P72	1	9.31414	9.7233	6.76307	7.77882	9.69415	0.91	1	0.94	0.96	0.98		-121.16				29	0.01	-0.06	0.82	0.08	0.21						0.8377	0	3	62	34	1
P82	1	5.95745	4.83716	3.16716	3.75722	4.92052	0.84	0.9	0.83	0.85	0.89		20.9014				28	0.97	-0.26	0.44	0.34	0.37						0.7387	0	3	65	34	1
P83	1	0.931099	3.09879	2.61491	2.72267	2.96222	0.67	0.78	0.73	0.74	0.77		13.6162				28	0.74	0.9	0.39	0.69	0.68						0.7167	1	3	59	34	1
P91	1	8.125	3.42109	1.97555	2.52516	3.74305	0.87	0.88	0.82	0.84	0.88		12.402				30	0.86	1.34	0.56	0.16	0.73						0.5981	1	3	66	33	0
P92	1	8.41121	1.41648	0.535075	0.973161	1.92496	0.85	0.83	0.78	0.8	0.83		3.9026				30	1.36	0.54	-0.11	0.16	0.49						0.9502	0	3	68	33	0
P100	1	1.39983	3.02141	2.13069	2.39071	2.89874	0.76	0.84	0.79	0.81	0.83		3.9026				28	-0.54	0.35	0.12	-0.75	-0.21						0.7858	0	3	69	34	1
P101	1	0.0967118	3.90231	2.78594	3.06062	3.65478	0.72	0.86	0.81	0.82	0.85		3.9026				29	0.68	-0.58	0.65	-0.12	0.16						0.7545	1	3	61	34	1
P103	1	2.38278	2.22196	0.848393	1.30189	2.23325	0.76	0.83	0.77	0.79	0.83		8.7594				29	1.43	1.09	0.21	-0.18	0.64						0.3364	0	3	57	44	1
P105	1	0.609225	2.15203	0.954334	1.29126	2.04744	0.58	0.69	0.61	0.63	0.68		2.6884				27	0.86	-1.28	0.5	0.69	0.19						0.6657	1	3	59	34	1
P107	1	6.26632	7.70809	5.05747	5.87022	7.61459	0.86	0.95	0.88	0.9	0.94		8.7594				30	1.11	0.77	0.6	-0.38	0.53						0.4917	1	3	59	34	1
P109	1	5.76752	3.3159	2.35648	2.70435	3.46979	0.81	0.84	0.8	0.81	0.84		-0.9542				28	0.61	-0.65	0.46	0.69	0.28						0.8	0	3	56	23	0
P123	1	1.31846	7.00015	5.11994	5.60739	6.59712	0.79	0.93	0.86	0.88	0.92		14.8304					0.24	-0.12	0.31	-0.1	0.08						0.6534	1			33	0
P133	1	21.9282	11.7435	7.328	8.96345	12.3535	1.14	1.03	0.92	0.96	1.04		1.4742				29	1.24	0.29	0.1	0.14	0.44						0.7093	1	3	85	23	0
P139	1	8.22884	0.336369	0.0998621	0.338345	0.825243	0.79	0.65	0.59	0.61	0.65		13.6162				29	-0.48	-0.39	-0.23	0.16	-0.24						1.24	0	3	80	34	1
P140	1	17.2043	4.85634	2.85714	3.72257	5.58604	1.03	0.92	0.86	0.88	0.93		13.6162				30	0.74	0.49	0.31	0.69	0.56						0.6582	1	3	77	33	0
P01	2	6.73469	1.31559	0.429855	0.855622	1.6816	0.81	0.81	0.75	0.77	0.81		-121.16				28	-0.27	-0.69	-0.27	-0.81	-0.51						0.6948	0	3	78
P19	2	12.4498	6.05908	4.88504	5.41233	6.48602	0.85	0.84	0.77	0.79	0.84		-121.16				30	0.2	-0.09	-0.46	-0.47	-0.2						0.5162	0	3	72	33	0
P35	2	11.9298	9.02432	5.07837	6.46938	9.23284	0.99	0.98	0.91	0.93	0.98		54.899				28	-0.05	-1.22	-1	-2.06	-1.08						0.9049	1	2	98
P38	2	18.9578	17.2018	3.89064	8.56059	17.3176	1.02	1.06	0.9	0.95	1.06		-121.16				29	-1.13	-0.46	-0.68	0.69	-0.4						0.6797	0	3	77	24	1
P48	2	1.47826	5.25984	2.71231	3.47123	4.97831	0.83	0.9	0.84	0.86	0.91		-121.16				30	0.27	-0.1	0.71	0.69	0.39						0.7215	0	3	68	33	0
P79	2	9.23543	12.5505	5.46745	7.6635	12.3026	0.96	1.01	0.93	0.95	1.01		39.1144				29	-1.24	-0.16	0.57	-0.38	-0.3						0.611	0	3	66	34	1
P80	2	14.5116	7.07712	4.63281	5.59759	7.60668	1	0.96	0.88	0.91	0.96		28.1866				28	0.33	-0.31	0.57	0.69	0.32						0.4849	0	3	74	34	1
P87	2	30.7301	6.99664	4.04381	5.4704	8.46364	1.19	0.89	0.83	0.86	0.92		41.5428				29	0.18	0.7	-0.68	-0.38	-0.05						0.7874	0	3	66	34	1
P89	2	4.83175	3.69442	2.1312	2.64561	3.768	0.9	0.93	0.84	0.86	0.93		30.615				27	0.26	-0.05	0.35	0.16	0.18						0.8254	0	3	81	34	1
P102	2	36.2745	8.83107	13.997	12.8886	10.5548	1.24	0.86	0.93	0.92	0.89		79.183				27	0.45	0.42	-0.17	-0.99	-0.07						0.6651	1	3	65	33	0
P143	2	45.394	21.6706	7.84726	13.2137	23.1594	1.33	1.14	1.02	1.07	1.15		39.1144				28	0.37	-0.82	0.12	-0.93	-0.32						0.6438	1	3	75	34	1
P146	2	10.1149	4.32412	1.16793	2.29977	4.68206	0.84	0.82	0.71	0.75	0.83		56.1132				29	0.45	0.13	0.24	0.16	0.25						0.8903	1	3	75	33	0
P04	3	20.936	13.6907	7.41538	9.59698	14.1639	1.04	1.01	0.9	0.94	1.01		-121.16				25	-2.08	-0.61	-0.06	0.69	-0.51						0.6516	1	1	82	33	0
P20	3	86.4407	59.0484	33.8205	42.8046	61.0823	2.28	1.77	1.32	1.48	1.81		-121.16				26	-1.14	-0.78	-0.63	-2.34	-1.22						0.5278	1	3	67	44	1
P28	3	78.773	64.2116	51.4583	56.1912	65.2093	1.95	1.93	1.87	1.89	1.93		109.538				25	-2.68	-0.4	-2.24	-0.99	-1.58						0.8808	1	2	73	34	1
P31	3	83.2649	81.1572	65.9222	71.2139	81.3164	2.34	2.93	2.6	2.7	2.89		-121.16				25	-5.66	-3.01	-1.79	-2.4	-3.22						0.5677	0	1	81	34	1
P40	3	71.7984	62.7782	34.0837	43.7624	63.3914	2.05	1.71	1.22	1.39	1.72		-121.16				27	-2.11	-0.79	-2.32	-0.9	-1.53						0.6081	1	3	82	34	1
P43	3	91.6667	42.9394	10.2107	21.7532	46.3293	2.4	1.35	0.98	1.13	1.44		-121.16				26	-3.92	-0.68	-2.63	0.69	-1.63						0.5359	1	3	59
P44	3	92.0673	75.5991	67.6725	70.6093	76.6551	3.29	2.71	2.14	2.34	2.78		59.7558				24	-3.83	-0.45	-0.6	0	-1.22						0.4171	1	3	69	34	1
P45	3	93.1408	59.1217	22.0663	35.0653	61.6842	2.15	1.6	1.18	1.33	1.65		-121.16				26	-0.77	-1.26	-2.6	-2.02	-1.67						0.6697	1	3	74	34	1
P46	3	77.2686	14.2933	2.77325	7.9025	18.649	1.85	1.03	0.82	0.91	1.09		-121.16				26	-2.68	-1.23	-2.41	-1.62	-1.99						0.8306	1	1	78
P47	3	96.6777	75.482	68.871	71.5605	77.0429	3.46	3.02	2.71	2.83	3.06		-121.16				26	0.24	-1.5	-3.64	-4.07	-2.24						0.5159	0	2	72	34	1
P49	3	3.72041	4.51073	6.78409	6.02753	4.46282	0.8	0.85	0.84	0.84	0.85		-121.16				25	-2.72	-1.57	-0.01	-1.68	-1.49						0.8647	0	2	86	23	0
P51	3	77.7052	44.5835	16.3929	26.761	46.9664	2.21	1.52	1.12	1.27	1.57		43.9712				28	-5.36	-0.92	0.62	0.43	-1.31						0.5517	1	2	70	34	1
P53	3	12.9442	6.75026	3.57918	4.6449	7.12373	0.98	0.93	0.82	0.85	0.93		40.3286				26	-5.45	-3.78	-0.78	-0.64	-2.66						0.4856	1	3	78	34	1
P59	3	64.7679	29.5538	7.94953	16.0746	31.7995	1.71	1.17	0.97	1.06	1.22		-121.16				27	-3.19	-0.18	-0.01	0.43	-0.74						0.5129	0	3	74	44	1
P61	3	93.7229	40.3545	15.3998	25.0276	44.1321	2.35	1.31	0.98	1.12	1.38		-121.16				25	-5.28	-2.05	-0.02	-0.93	-2.07						0.8935	1	3	70	44	1
P62	3	73.9037	45.5524	21.4386	29.9047	47.5336	1.89	1.35	1.09	1.19	1.39		-121.16				28	-1.57	-0.94	0.69	-0.55	-0.59						0.4282	1	3	75	24	1
P63	3	89.2092	46.7853	14.605	25.6801	49.5241	2.37	1.53	1	1.2	1.59		-121.16				26	-3.76	-1.79	-2.26	0.05	-1.94						0.7235	0	3	71	34	1
P64	3	91.343	60.1731	20.4972	34.4282	62.3867	2.48	1.75	1.06	1.31	1.8		-121.16				25	-5.35	-1.2	-1.14	0.43	-1.82						0.6083	0	3	82
P66	3	36.7598	22.0329	6.73699	11.9961	23.021	1.27	1.06	0.82	0.9	1.08		-121.16				29	-0.01	0	-0.94	-1.48	-0.61						0.7822	1	3	80	33	0
P67	3	27.1799	39.4031	18.0573	24.747	38.5101	1.06	1.3	0.94	1.05	1.28		-121.16				26	-0.24	-1.08	-1.94	-1.62	-1.22						0.6714	0	3	68	44	1
P69	3	27.6291	36.4533	17.1	23.0716	35.8222	1.12	1.26	0.93	1.03	1.22		60.97				29	-1.36	-0.08	0.07	0.14	-0.31						0.7777	0	3	70	34	1
P73	3	80.334	60.8333	31.8593	41.7783	62.2238	1.94	1.62	1.29	1.41	1.65		-121.16				28	-2.54	-0.01	0.56	-0.21	-0.55						0.8902	0	2	64	33	0
P78	3	88.5069	62.7735	19.4214	34.3611	64.609	2.52	1.86	1.12	1.38	1.9		-121.16				26	-4.92	-0.74	-0.48	-0.12	-1.56						0.774	0	2	76
P84	3	16.1207	7.83303	0.553476	3.0357	8.39632	0.99	0.82	0.64	0.7	0.83		-121.16				25	-2.69	-0.9	-1.18	0.08	-1.17						0.9509	0	3	74	33	0
P93	3	19.0104	5.68946	2.32131	3.7791	6.59652	0.99	0.87	0.79	0.82	0.88		69.4694				25	-3.47	-0.66	-0.03	-0.38	-1.13						0.8429	0	3	80	33	0
P104	3	55.8711	19.4023	10.2288	13.7398	21.7616	1.55	1.06	0.94	0.99	1.09		-121.16				29	-1.5	-0.35	-0.28	-1.22	-0.84						0.8187	1	1	75	33	0
P110	3	74.1049	33.0624	18.8792	24.4586	35.929	1.83	1.24	1.08	1.14	1.28		-121.16				30	-3.53	-0.7	0.08	0.69	-0.86						0.5583	0	3	66	33	0
P115	3	73.2185	47.0031	26.7382	33.3716	48.2759	1.78	1.37	1.13	1.21	1.4		-121.16				26	-1.7	-0.95	-5.9	-0.7	-2.31						0.5565	0	2	74	44	1
P134	3	92.6092	73.3386	39.6448	50.5693	74.5052	2.94	2.35	1.43	1.73	2.39		-121.16				25	-6.37	-0.5	-0.21	-2.02	-2.28						0.5193	1	3	74
P148	3	39.7603	8.47718	2.90552	5.35177	10.2874	1.25	0.95	0.81	0.86	0.97		-121.16				26	-6.99	-3.29	0.03	-0.38	-2.66						0.6886	0	3	66
P151	3	52.0679	21.4431	2.0175	8.59267	23.3461	1.55	1.07	0.75	0.86	1.1		-121.16				25	-1.92	-1.72	-3.24	-1.51	-2.1						0.5625	0	1	76
P152	3	84.7019	46.9943	18.2472	28.1434	49.2273	2.24	1.39	1.03	1.16	1.44		-121.16				26	-4.73	-0.73	0.3	0.69	-1.12						0.6305	1	3	74
P165	3	81.7481	74.4431	52.4023	59.664	74.8996	2.21	2.17	1.63	1.81	2.18		-121.16				24	-2.97	-3.36	-1.12	-2.42	-2.47						0.6853	1	3	77
P166	3	92.5255	82.7797	78.9206	80.4311	83.3675	2.2	2.91	2.55	2.66	2.87		-121.16				26	-6.28	0.13	-1.2	0.68	-1.67						0.6354	1	3	58
P17	4	66.0256	71.7495	56.3732	61.4405	71.347	1.76	2.11	1.56	1.74	2.09		-121.16				19	-4.68	-3.17	-3.18	-3.41	-3.61						0.6997	1	2	82
P21	4	96.3885	66.5409	21.3779	36.5659	68.385	3.23	2	1.13	1.43	2.07		99.8244				23	-6.73	-1.61	-0.65	-0.96	-2.49						0.455	0	3	82	34
P27	4	87.8345	73.4521	72.3334	72.995	74.4965	2.17	2.54	2.26	2.34	2.51		-121.16				17	-2.56	-2.32	-3.8	-4.36	-3.26						0.4624	1	3	57
P29	4	95.9777	47.2097	36.4184	40.8119	50.1096	2.74	1.45	1.56	1.56	1.53		-121.16				21	-7.21	-0.86	-0.42	0.43	-2.02						0.4143	1	3	74
P36	4	91.954	82.516	81.4839	82.0551	83.2041	2.32	2.98	2.92	2.93	2.99		-121.16				19	-5.77	-1.64	-5.43	-2.98	-3.95						0.7367	1	3	61	34
P41	4	92.7873	46.401	8.74049	22.7016	49.6413	2.46	1.43	0.96	1.15	1.51		-121.16				22	-5.93	-1.27	-0.88	0.43	-1.91						0.695	1	3	78	34
P42	4	91.3313	89.8715	86.3307	87.5544	89.9617	2.83	3.12	2.54	2.73	3.12		-121.16				22		-3.11	-2.5	-4.57	-3.39						0.8222	1	3	73	34
P50	4	79.8211	74.042	55.08	61.0712	74.4155	2.31	2.53	1.71	1.97	2.51		-121.16				12		-4.77	-2.37	-1.69	-2.94						0.8067	0	3	69
P55	4	92.0857	69.7539	62.7429	65.4493	71.2025	2.36	1.67	1.78	1.76	1.71		149.607				22	-5.05	-1.12	-0.51	-1.05	-1.93						0.5926	0	3	71	34
P68	4	82.4653	57.142	41.9217	47.3553	58.8585	2.13	1.62	1.53	1.57	1.66		-121.16				22	-2.6	-1.3	-5.6	-3.52	-3.26						0.9387	0	3	62	23
P70	4	97.6521	88.7844	75.518	79.8849	89.3515	3.7	3.98	2.39	2.89	3.97		77.9688				22	-3.66	-1.17	-1.7	-3.93	-2.61						0.5871	1	1	75	34
P76	4	92.5419	55.4586	37.8555	44.2672	57.895	2.28	1.55	1.32	1.41	1.6		-121.16				21	-6.51	-2.23	-0.53	0.16	-2.28						0.6698	0	1	70	44
P86	4	86.194	79.3949	78.7166	79.069	79.8738	2.14	2.66	2.62	2.62	2.62		-121.16				21	-5.9	-2.05	-4.22	-4.71	-4.22						0.8419	0	3	62
P106	4	91.4736	69.4065	25.6907	39.7188	70.8239	2.42	2	1.35	1.56	2.03		-121.16				16	-6.36	-1.41	-3.26	-1.8	-3.21						0.8882	0	2	80
P108	4	69.4933	76.9943	80.7455	79.4194	76.5212	1.99	2.54	2.4	2.43	2.5		-121.16				22	-2.37	-0.86	-4.12	-2.37	-2.43						0.6941	0	3	73	33
P113	4	61.6652	87.0442	91.0485	89.145	85.0721	1.8	3.52	3.89	3.73	3.38		-121.16				22	-2.47	-2.61	-3.94	-4.13	-3.29						0.7666	1	3	55	33
P132	4	13.318	31.465	16.8105	21.0951	30.2724	0.99	1.12	0.93	0.99	1.11		-121.16				18	-3.69	-1.8	-2.12	-3.15	-2.69						0.6514	1	3	61	33
P135	4	77.3499	76.7907	73.8083	74.7676	76.8247	1.9	2.19	2.36	2.3	2.17		-121.16				19	-3.56	-1.09	-3.33	-3.24	-2.81						0.7178	0	3	66	44
P145	4	47.657	42.9816	32.1194	35.7577	43.3015	1.32	1.31	1.21	1.25	1.31		76.7546				23	-1.84	-1.49	-3.06	-2.17	-2.14						1.0547	0	2	78	33
